# Supplementary material for: Melatonin as an Efficient and Eco-Friendly Tool to Increase Yield and to Maintain Quality Attributes during Lemon Storage
Source: Int J Mol Sci. 2024 Sep 18;25(18):10025. doi: 10.3390/ijms251810025 (PMC11432733; doi:10.3390/ijms251810025)
Supplement: Supplementary file 1 [file ijms-25-10025-s001.zip]

Archive with 1 entries (1 files):
- ijms-3219700-supplementary.pdf
